# Supplementary material for: Effects of low temperature plasmas and plasma activated waters on Arabidopsis thaliana germination and growth
Source: PLoS One. 2018 Apr 9;13(4):e0195512. doi: 10.1371/journal.pone.0195512 (PMC5891017; doi:10.1371/journal.pone.0195512)
Supplement: S1 Fig — Page 1 (Data for Fig 2): Percentages of testa rupture versus the different kinds of treatment: deonized water (H2Od), plasma activated deonized water (PAW H2Od), tap water, plasma-activated tap water (PAWtap), helium flow (He), Plasma Helium, ambiant air and Plasma air. Page 2 (Data for Fig 3): A. Percentages of testa rupture for control (C) and plasma (P) versus different days after treatment: 0 day (t0), 2days (t2), 7 days (t7) and 9 days (t9) and 24h after imbibition. B. Percentages of testa rupture for control (C) and plasma (P) versus different days after treatment: 0 day (t0), 2days (t2), 7 days (t7) and 9 days (t9) and 40h after imbibition. C. Percentages of endosperm rupture for control (C) and plasma (P) versus different days after treatment: 0 day (t0), 2days (t2), 7 days (t7) and 9 days (t9) and 40h after imbibition. Page 3 (Data for Fig 5): Absorbance for water, control and plasma treatment: 5 successive tests and their average. Page 4 (Data for Fig 7): C. Diameter of the rosette versus age using tap water and plasma-activated tap water. D. Number of leaves versus age using tap water and plasma-activated tap water. E. Area of the leaves versus age using tap water and plasma-activated tap water. F. Total number of flowering plants versus age using tap water and plasma-activated tap water. (XLSX) [file pone.0195512.s001.xlsx]

## Sheet: Fig.2
pourcentage_TR	treatment
5.55556	c_h2od
2.8125	c_h2od
1.96078	c_h2od
1.13208	c_h2od
0	c_h2od
1.52091	c_h2od
1.29032	c_h2od
1.37615	c_h2od
4.98442	PAWH2Od
8.07799	PAWH2Od
0.600601	PAWH2Od
0.921659	PAWH2Od
0.47619	PAWH2Od
0.3861	PAWH2Od
2	c_tap
2	c_tap
2	c_tap
1	c_tap
1	c_tap
0.749064	c_tap
0.904977	c_tap
0.471698	c_tap
0.52356	c_tap
2.68657	PAW tap
6.80628	PAW tap
0	PAW tap
1.0989	PAW tap
0	PAW tap
0	PAW tap
1	c_helium
1	c_helium
3.00429	c_helium
0.35461	c_helium
1.53374	c_helium
0	c_helium
0.617284	c_helium
0	c_helium
0.588235	c_helium
5	plasma_helium
5.19481	plasma_helium
5.57491	plasma_helium
3.39426	plasma_helium
0.561798	plasma_helium
1.08696	plasma_helium
2.43902	plasma_helium
6.10687	plasma_helium
0	c_air
0	c_air
0.454545	c_air
1.51515	c_air
1.42349	c_air
0	c_air
2.32558	c_air
0	c_air
0.704225	c_air
5	plasma_air
5	plasma_air
8.57143	plasma_air
1.84049	plasma_air
5.6701	plasma_air
1.51515	plasma_air
1.92308	plasma_air
11.8644	plasma_air
12.1359	plasma_air

## Sheet: Fig.3
Figure A				Figure B				Figure C
germination	pourcentage_TR	treatment		germination	pourcentage_TR	treatment		germination	pourcentage_ER	treatment
t0	0	c_air		t0	83	c_air		t0	57	c_air
t0	0	c_air		t0	92	c_air		t0	70	c_air
t0	0.454545	c_air		t0	80	c_air		t0	53	c_air
t0	1.51515	c_air		t0	97.2727	c_air		t0	90.9091	c_air
t0	1.42349	c_air		t0	96.0854	c_air		t0	88.6121	c_air
t0	0	c_air		t0	94.7137	c_air		t0	81.4978	c_air
t0	2.32558	c_air		t0	94.5736	c_air		t0	85.2713	c_air
t0	0	c_air		t0	95.614	c_air		t0	83.7719	c_air
t0	0.704225	c_air		t0	97.1831	c_air		t0	80.2817	c_air
t0	5	plasma_air		t0	100	plasma_air		t0	98	plasma_air
t0	5	plasma_air		t0	100	plasma_air		t0	99	plasma_air
t0	8.57143	plasma_air		t0	98.8571	plasma_air		t0	94.8571	plasma_air
t0	1.84049	plasma_air		t0	100	plasma_air		t0	98.1595	plasma_air
t0	5.6701	plasma_air		t0	99.4845	plasma_air		t0	95.8763	plasma_air
t0	1.51515	plasma_air		t0	100	plasma_air		t0	93.9394	plasma_air
t0	1.92308	plasma_air		t0	100	plasma_air		t0	91.0256	plasma_air
t0	11.8644	plasma_air		t0	95.7627	plasma_air		t0	78.8136	plasma_air
t0	12.1359	plasma_air		t0	98.0583	plasma_air		t0	89.8058	plasma_air
t2	4.84848	c_air		t2	92.3588	c_air		t2	76.7442	c_air
t2	3.78788	c_air		t2	91.5966	c_air		t2	72.6891	c_air
t2	0	c_air		t2	94.9438	c_air		t2	88.764	c_air
t2	0.332226	c_air		t2	96.0133	c_air		t2	89.0365	c_air
t2	0.75188	c_air		t2	98.8722	c_air		t2	87.218	c_air
t2	0	c_air		t2	97.549	c_air		t2	83.3333	c_air
t2	9.13978	c_air		t2	97.5862	plasma_air		t2	96.2069	plasma_air
t2	5.12821	c_air		t2	95.7447	plasma_air		t2	82.4468	plasma_air
t2	10.299	plasma_air		t2	100	plasma_air		t2	95.7627	plasma_air
t2	11.6505	plasma_air		t2	99.5305	plasma_air		t2	91.0798	plasma_air
t2	5.9322	plasma_air		t2	100	plasma_air		t2	97.1098	plasma_air
t2	1.87793	plasma_air		t2	98.1707	plasma_air		t2	91.4634	plasma_air
t2	5.20231	plasma_air		t7	97.6526	c_air		t7	96.0094	c_air
t2	2.43902	plasma_air		t7	97.6974	c_air		t7	94.0789	c_air
t2	9.34579	plasma_air		t7	97.1193	c_air		t7	91.358	c_air
t2	6.62651	plasma_air		t7	97.5369	c_air		t7	89.6552	c_air
t7	2.58216	c_air		t7	97.3856	c_air		t7	90.1961	c_air
t7	6.57895	c_air		t7	88.8889	c_air		t7	83.3333	c_air
t7	0.411523	c_air		t7	99.4652	c_air		t7	73.7968	c_air
t7	0.492611	c_air		t7	98.6842	c_air		t7	78.9474	c_air
t7	3.92157	c_air		t7	100	plasma_air		t7	98.5714	plasma_air
t7	4.7619	c_air		t7	100	plasma_air		t7	94.6721	plasma_air
t7	0.534759	c_air		t7	99.4444	plasma_air		t7	91.1111	plasma_air
t7	0	c_air		t7	100	plasma_air		t7	97.1074	plasma_air
t7	7.85714	plasma_air		t7	100	plasma_air		t7	92.9134	plasma_air
t7	12.2951	plasma_air		t7	100	plasma_air		t7	93.8144	plasma_air
t7	3.88889	plasma_air		t7	98.9011	plasma_air		t7	74.7253	plasma_air
t7	3.71901	plasma_air		t7	100	plasma_air		t7	76.5363	plasma_air
t7	24.4094	plasma_air		t9	98.2379	c_air		t9	93.8326	c_air
t7	19.5876	plasma_air		t9	98.2222	c_air		t9	95.1111	c_air
t7	2.1978	plasma_air		t9	96.7914	c_air		t9	86.631	c_air
t7	0.558659	plasma_air		t9	96.7949	c_air		t9	90.3846	c_air
t9	1.76211	c_air		t9	82.2917	c_air		t9	51.0417	c_air
t9	0.444444	c_air		t9	47.8049	c_air		t9	45.8537	c_air
t9	0.534759	c_air		t9	100	plasma_air		t9	100	plasma_air
t9	0	c_air		t9	100	plasma_air		t9	99.005	plasma_air
t9	2.08333	c_air		t9	99.0446	plasma_air		t9	95.8599	plasma_air
t9	1.46341	c_air		t9	95.7746	plasma_air		t9	83.5681	plasma_air
t9	6.66667	plasma_air		t9	94.2029	plasma_air		t9	74.6377	plasma_air
t9	5.97015	plasma_air		t9	90.3955	plasma_air		t9	33.3333	plasma_air
t9	3.82166	plasma_air
t9	2.8169	plasma_air
t9	25.3623	plasma_air
t9	15.2542	plasma_air

## Sheet: Fig.5
	measure_1	measure_2	measure_3	measure_4	measure_5	average
Treated	0.146	0.153	0.145	0.17	0.113	0.1454
Water	0.11	0.123	0.137	0.129	0.159	0.1316
Contrôle	0.335	0.333	0.331	0.34	0.322	0.3322

## Sheet: Fig.7
Figure C				Figure D				Figure E				Figure F
age (Day)	treatment	diameter (cm)		age (day)	treatment	leave		age (day)	treatment	area (mm2)		age (day)	treatment	flower
21	PAW tap	3		21	PAW tap	10		21	PAW tap	338.322		21	PAW tap	0
21	PAW tap	2.7		21	PAW tap	10		21	PAW tap	405.007		21	PAW tap	0
21	PAW tap	2.8		21	PAW tap	10		21	PAW tap	506.145		21	PAW tap	0
21	PAW tap	1.7		21	PAW tap	10		21	PAW tap	233.209		21	PAW tap	0
21	PAW tap	2.5		21	PAW tap	11		21	PAW tap	428.17		21	PAW tap	0
21	PAW tap	3		21	PAW tap	10		21	PAW tap	350.084		21	PAW tap	0
21	PAW tap	2.7		21	PAW tap	9		21	PAW tap	378.735		21	PAW tap	0
21	PAW tap	2.6		21	PAW tap	11		21	PAW tap	371.334		21	PAW tap	0
21	PAW tap	2.6		21	PAW tap	10		21	PAW tap	280.869		21	PAW tap	0
21	PAW tap	3.4		21	PAW tap	11		21	PAW tap	436.333		21	PAW tap	0
21	PAW tap	4.2		21	PAW tap	13		21	PAW tap	870.881		21	PAW tap	0
21	PAW tap	4.6		21	PAW tap	13		21	PAW tap	648.838		21	PAW tap	0
21	PAW tap	3.5		21	PAW tap	11		21	PAW tap	376.976		21	PAW tap	0
21	PAW tap	3.4		21	PAW tap	10		21	PAW tap	395.41		21	PAW tap	0
21	PAW tap	2.6		21	PAW tap	8		21	PAW tap	172.392		21	PAW tap	0
21	PAW tap	3.1		21	PAW tap	11		21	PAW tap	647.219		21	PAW tap	0
21	PAW tap	5.2		21	PAW tap	8		21	PAW tap	246.975		21	PAW tap	0
21	PAW tap	4.9		21	PAW tap	11		21	PAW tap	703.157		21	PAW tap	0
21	PAW tap	5.2		21	PAW tap	11		21	PAW tap	545.391		21	PAW tap	0
21	PAW tap	3.4		21	PAW tap	11		21	PAW tap	690.202		21	PAW tap	0
21	Water tap	1.8		21	Water tap	9		21	Water tap	645.786		21	Water tap	0
21	Water tap	1.7		21	Water tap	9		21	Water tap	375.25		21	Water tap	0
21	Water tap	2		21	Water tap	9		21	Water tap	111.098		21	Water tap	0
21	Water tap	2.1		21	Water tap	10		21	Water tap	250.595		21	Water tap	0
21	Water tap	2.1		21	Water tap	7		21	Water tap	158.774		21	Water tap	0
21	Water tap	1.8		21	Water tap	10		21	Water tap	150.457		21	Water tap	0
21	Water tap	2.4		21	Water tap	10		21	Water tap	266.328		21	Water tap	0
21	Water tap	3.4		21	Water tap	11		21	Water tap	208.972		21	Water tap	0
21	Water tap	1.8		21	Water tap	9		21	Water tap	162.071		21	Water tap	0
21	Water tap	2.5		21	Water tap	11		21	Water tap	412.54		21	Water tap	0
21	Water tap	2.9		21	Water tap	12		21	Water tap	338.323		21	Water tap	0
21	Water tap	2.4		21	Water tap	9		21	Water tap	176.492		21	Water tap	0
21	Water tap	2.8		21	Water tap	10		21	Water tap	168.29		21	Water tap	0
21	Water tap	2.8		21	Water tap	11		21	Water tap	196.412		21	Water tap	0
21	Water tap	2.8		21	Water tap	9		21	Water tap	223.002		21	Water tap	0
21	Water tap	3.3		21	Water tap	8		21	Water tap	294.333		21	Water tap	0
21	Water tap	2.7		21	Water tap	6		21	Water tap	180.173		21	Water tap	0
21	Water tap	2.7		21	Water tap	8		21	Water tap	169.773		21	Water tap	0
21	Water tap	3.4		21	Water tap	12		21	Water tap	426.273		21	Water tap	0
21	Water tap	3.1		21	Water tap	8		21	Water tap	281.961		21	Water tap	0
28	PAW tap	4.5		28	PAW tap	12		28	PAW tap	1357.05		28	PAW tap	1
28	PAW tap	4.4		28	PAW tap	11		28	PAW tap	1486.03		28	PAW tap	1
28	PAW tap	4.3		28	PAW tap	11		28	PAW tap	1062.92		28	PAW tap	1
28	PAW tap	4		28	PAW tap	10		28	PAW tap	1156.55		28	PAW tap	1
28	PAW tap	5.1		28	PAW tap	12		28	PAW tap	1141.27		28	PAW tap	1
28	PAW tap	5.7		28	PAW tap	12		28	PAW tap	1041.03		28	PAW tap	1
28	PAW tap	5.6		28	PAW tap	11		28	PAW tap	1487.16		28	PAW tap	1
28	PAW tap	6		28	PAW tap	12		28	PAW tap	809.977		28	PAW tap	1
28	PAW tap	4.1		28	PAW tap	12		28	PAW tap	831.547		28	PAW tap	2
28	PAW tap	4.1		28	PAW tap	10		28	PAW tap	1699.65		28	PAW tap	2
28	PAW tap	4		28	PAW tap	18		28	PAW tap	1135.97		28	PAW tap	1
28	PAW tap	7.2		28	PAW tap	16		28	PAW tap	830.342		28	PAW tap	0
28	PAW tap	5.9		28	PAW tap	15		28	PAW tap	1724.83		28	PAW tap	0
28	PAW tap	6.4		28	PAW tap	16		28	PAW tap	1153.23		28	PAW tap	2
28	PAW tap	5.5		28	PAW tap	20		28	PAW tap	1532.45		28	PAW tap	0
28	PAW tap	5.6		28	PAW tap	15		28	PAW tap	1957.85		28	PAW tap	4
28	PAW tap	4.1		28	PAW tap	12		28	PAW tap	554.44		28	PAW tap	0
28	PAW tap	4.2		28	PAW tap	12		28	PAW tap	602.042		28	PAW tap	0
28	PAW tap	5.5		28	PAW tap	14		28	PAW tap	1507.08		28	PAW tap	0
28	PAW tap	6.3		28	PAW tap	14		28	PAW tap	2561.82		28	PAW tap	3
28	Water tap	4		28	Water tap	12		28	Water tap	1211.55		28	Water tap	0
28	Water tap	4		28	Water tap	10		28	Water tap	428.517		28	Water tap	0
28	Water tap	3.5		28	Water tap	8		28	Water tap	368.261		28	Water tap	0
28	Water tap	2.6		28	Water tap	9		28	Water tap	448.691		28	Water tap	0
28	Water tap	3.5		28	Water tap	11		28	Water tap	1098.46		28	Water tap	0
28	Water tap	3.6		28	Water tap	11		28	Water tap	1254.19		28	Water tap	1
28	Water tap	4.4		28	Water tap	12		28	Water tap	1083.53		28	Water tap	1
28	Water tap	3.4		28	Water tap	11		28	Water tap	717.266		28	Water tap	1
28	Water tap	6.1		28	Water tap	12		28	Water tap	1007.85		28	Water tap	1
28	Water tap	4.5		28	Water tap	11		28	Water tap	2405.22		28	Water tap	2
28	Water tap	3.4		28	Water tap	10		28	Water tap	396.003		28	Water tap	0
28	Water tap	3.5		28	Water tap	8		28	Water tap	327.966		28	Water tap	0
28	Water tap	4.2		28	Water tap	12		28	Water tap	946.909		28	Water tap	2
28	Water tap	3.1		28	Water tap	12		28	Water tap	373.413		28	Water tap	0
28	Water tap	NA		28	Water tap	NA		28	Water tap	NA		28	Water tap	NA
28	Water tap	NA		28	Water tap	NA		28	Water tap	NA		28	Water tap	NA
28	Water tap	NA		28	Water tap	NA		28	Water tap	NA		28	Water tap	NA
28	Water tap	NA		28	Water tap	NA		28	Water tap	NA		28	Water tap	NA
28	Water tap	NA		28	Water tap	NA		28	Water tap	NA		28	Water tap	NA
28	Water tap	NA		28	Water tap	NA		28	Water tap	NA		28	Water tap	NA
35	PAW tap	5.4		35	PAW tap	11		35	PAW tap	3187.16		35	PAW tap	2
35	PAW tap	5.3		35	PAW tap	10		35	PAW tap	1348.84		35	PAW tap	2
35	PAW tap	7.3		35	PAW tap	14		35	PAW tap	1758.71		35	PAW tap	5
35	PAW tap	7.4		35	PAW tap	12		35	PAW tap	3804.61		35	PAW tap	4
35	PAW tap	5.9		35	PAW tap	10		35	PAW tap	1602.9		35	PAW tap	3
35	PAW tap	5.6		35	PAW tap	12		35	PAW tap	6954.89		35	PAW tap	3
35	PAW tap	5.2		35	PAW tap	10		35	PAW tap	1345.85		35	PAW tap	3
35	PAW tap	5.2		35	PAW tap	10		35	PAW tap	1432.92		35	PAW tap	3
35	PAW tap	7		35	PAW tap	12		35	PAW tap	3590.92		35	PAW tap	2
35	PAW tap	8.3		35	PAW tap	13		35	PAW tap	2587.34		35	PAW tap	4
35	PAW tap	6.1		35	PAW tap	14		35	PAW tap	2036.87		35	PAW tap	2
35	PAW tap	6.2		35	PAW tap	16		35	PAW tap	1813.14		35	PAW tap	3
35	PAW tap	6		35	PAW tap	16		35	PAW tap	2311.56		35	PAW tap	2
35	PAW tap	5.9		35	PAW tap	11		35	PAW tap	2551.12		35	PAW tap	1
35	PAW tap	6.6		35	PAW tap	21		35	PAW tap	1212.31		35	PAW tap	7
35	PAW tap	5.7		35	PAW tap	23		35	PAW tap	1764.99		35	PAW tap	1
35	PAW tap	7		35	PAW tap	21		35	PAW tap	1792.87		35	PAW tap	4
35	PAW tap	5.6		35	PAW tap	24		35	PAW tap	1535.84		35	PAW tap	1
35	PAW tap	8.2		35	PAW tap	19		35	PAW tap	1779.16		35	PAW tap	3
35	PAW tap	6.4		35	PAW tap	16		35	PAW tap	1505.3		35	PAW tap	3
35	Water tap	4.9		35	Water tap	9		35	Water tap	1673.24		35	Water tap	1
35	Water tap	5.4		35	Water tap	12		35	Water tap	1455.05		35	Water tap	2
35	Water tap	6.1		35	Water tap	11		35	Water tap	2146.84		35	Water tap	2
35	Water tap	5.7		35	Water tap	9		35	Water tap	1968.58		35	Water tap	2
35	Water tap	5.8		35	Water tap	10		35	Water tap	1381.06		35	Water tap	2
35	Water tap	6.9		35	Water tap	14		35	Water tap	1893.19		35	Water tap	4
35	Water tap	NA		35	Water tap	NA		35	Water tap	NA		35	Water tap	NA
35	Water tap	NA		35	Water tap	NA		35	Water tap	NA		35	Water tap	NA
35	Water tap	NA		35	Water tap	NA		35	Water tap	NA		35	Water tap	NA
35	Water tap	NA		35	Water tap	NA		35	Water tap	NA		35	Water tap	NA
35	Water tap	3.8		35	Water tap	23		35	Water tap	1745.6		35	Water tap	0
35	Water tap	4.6		35	Water tap	15		35	Water tap	866.506		35	Water tap	3
35	Water tap	5.1		35	Water tap	19		35	Water tap	1453.37		35	Water tap	5
35	Water tap	4.5		35	Water tap	19		35	Water tap	941.837		35	Water tap	2
35	Water tap	NA		35	Water tap	NA		35	Water tap	NA		35	Water tap	NA
35	Water tap	NA		35	Water tap	NA		35	Water tap	NA		35	Water tap	NA
35	Water tap	NA		35	Water tap	NA		35	Water tap	NA		35	Water tap	NA
35	Water tap	NA		35	Water tap	NA		35	Water tap	NA		35	Water tap	NA
35	Water tap	NA		35	Water tap	NA		35	Water tap	NA		35	Water tap	NA
35	Water tap	NA		35	Water tap	NA		35	Water tap	NA		35	Water tap	NA
42	PAW tap	9.4		42	PAW tap	15		42	PAW tap	2304.38		42	PAW tap	8
42	PAW tap	5.6		42	PAW tap	10		42	PAW tap	2529.8		42	PAW tap	7
42	PAW tap	7.4		42	PAW tap	11		42	PAW tap	1840.91		42	PAW tap	7
42	PAW tap	6.6		42	PAW tap	12		42	PAW tap	4220.76		42	PAW tap	8
42	PAW tap	6.5		42	PAW tap	11		42	PAW tap	1676.51		42	PAW tap	7
42	PAW tap	6.4		42	PAW tap	11		42	PAW tap	2053.06		42	PAW tap	7
42	PAW tap	6.1		42	PAW tap	12		42	PAW tap	1709.63		42	PAW tap	7
42	PAW tap	10.2		42	PAW tap	14		42	PAW tap	2484.72		42	PAW tap	8
42	PAW tap	7.5		42	PAW tap	12		42	PAW tap	2194.79		42	PAW tap	7
42	PAW tap	7.8		42	PAW tap	11		42	PAW tap	4482.19		42	PAW tap	8
42	PAW tap	5		42	PAW tap	14		42	PAW tap	2224.6		42	PAW tap	1
42	PAW tap	5.9		42	PAW tap	22		42	PAW tap	2033.33		42	PAW tap	3
42	PAW tap	6.1		42	PAW tap	17		42	PAW tap	2482.32		42	PAW tap	3
42	PAW tap	5.2		42	PAW tap	21		42	PAW tap	2006.78		42	PAW tap	3
42	PAW tap	5.3		42	PAW tap	19		42	PAW tap	1238.29		42	PAW tap	4
42	PAW tap	4.7		42	PAW tap	17		42	PAW tap	1134.9		42	PAW tap	4
42	PAW tap	7.3		42	PAW tap	22		42	PAW tap	1415.61		42	PAW tap	8
42	PAW tap	9.1		42	PAW tap	20		42	PAW tap	1237.19		42	PAW tap	8
42	PAW tap	7.2		42	PAW tap	18		42	PAW tap	1742.28		42	PAW tap	8
42	PAW tap	8.2		42	PAW tap	28		42	PAW tap	1277.47		42	PAW tap	8
42	Water tap	7.8		42	Water tap	15		42	Water tap	2453.82		42	Water tap	7
42	Water tap	7.2		42	Water tap	14		42	Water tap	1623		42	Water tap	7
42	Water tap	5.4		42	Water tap	10		42	Water tap	1957.74		42	Water tap	5
42	Water tap	5.4		42	Water tap	11		42	Water tap	1487.74		42	Water tap	6
42	Water tap	6.4		42	Water tap	10		42	Water tap	2774.26		42	Water tap	6
42	Water tap	6.4		42	Water tap	15		42	Water tap	2255.67		42	Water tap	5
42	Water tap	NA		42	Water tap	NA		42	Water tap	NA		42	Water tap	NA
42	Water tap	NA		42	Water tap	NA		42	Water tap	NA		42	Water tap	NA
42	Water tap	NA		42	Water tap	NA		42	Water tap	NA		42	Water tap	NA
42	Water tap	NA		42	Water tap	NA		42	Water tap	NA		42	Water tap	NA
42	Water tap	4.5		42	Water tap	15		42	Water tap	1169.84		42	Water tap	3
42	Water tap	5.5		42	Water tap	17		42	Water tap	1316.49		42	Water tap	5
42	Water tap	6.1		42	Water tap	27		42	Water tap	1334.31		42	Water tap	5
42	Water tap	5.3		42	Water tap	19		42	Water tap	2177.94		42	Water tap	5
42	Water tap	NA		42	Water tap	NA		42	Water tap	NA		42	Water tap	NA
42	Water tap	NA		42	Water tap	NA		42	Water tap	NA		42	Water tap	NA
42	Water tap	NA		42	Water tap	NA		42	Water tap	NA		42	Water tap	NA
42	Water tap	NA		42	Water tap	NA		42	Water tap	NA		42	Water tap	NA
42	Water tap	NA		42	Water tap	NA		42	Water tap	NA		42	Water tap	NA
42	Water tap	NA		42	Water tap	NA		42	Water tap	NA		42	Water tap	NA
